# Supplementary material for: Response of photosynthesis, the xanthophyll cycle, and wax in Japanese yew (Taxus cuspidata L.) seedlings and saplings under high light conditions
Source: PeerJ. 2023 Jan 25;11:e14757. doi: 10.7717/peerj.14757 (PMC9884039; doi:10.7717/peerj.14757)
Supplement: Supplemental Information 1 [file peerj-11-14757-s001.xlsx]

## Sheet: FvFm
					seedling	sapling		SD	SD
				0	0.841	0.831		0.03	0.02
				30	0.783	0.688		0.02	0.03
				60	0.74	0.532		0.04	0.05
				90	0.72	0.489		0.03	0.01
				120	0.705	0.46		0.02	0.04
				150	0.757	0.56		0.01	0.02
				180	0.82	0.649		0.04	0.05
				210	0.833	0.692		0.02	0.03
