# Supplementary material for: Response of photosynthesis, the xanthophyll cycle, and wax in Japanese yew (Taxus cuspidata L.) seedlings and saplings under high light conditions
Source: PeerJ. 2023 Jan 25;11:e14757. doi: 10.7717/peerj.14757 (PMC9884039; doi:10.7717/peerj.14757)
Supplement: Supplemental Information 3 [file peerj-11-14757-s003.xlsx]

## Sheet: qE
						seedling	sapling		SD	SD
					0	0	0		0	0
					30	2.72	1.7		0.11	0.14
					60	2.87	1.85		0.31	0.16
					90	2.74	1.71		0.1	0.21
					120	3.11	1.95		0.19	0.15
