# Supplementary material for: Response of photosynthesis, the xanthophyll cycle, and wax in Japanese yew (Taxus cuspidata L.) seedlings and saplings under high light conditions
Source: PeerJ. 2023 Jan 25;11:e14757. doi: 10.7717/peerj.14757 (PMC9884039; doi:10.7717/peerj.14757)
Supplement: Supplemental Information 4 [file peerj-11-14757-s004.xlsx]

## Sheet: psii
							seedling	sapling		SD	SD
						0	0.841	0.831		0.03	0.02
						30	0.657	0.55		0.04	0.04
						60	0.612	0.429		0.04	0.06
						90	0.517	0.387		0.03	0.01
						120	0.483	0.359		0.02	0.05
ii
