# Supplementary material for: Response of photosynthesis, the xanthophyll cycle, and wax in Japanese yew (Taxus cuspidata L.) seedlings and saplings under high light conditions
Source: PeerJ. 2023 Jan 25;11:e14757. doi: 10.7717/peerj.14757 (PMC9884039; doi:10.7717/peerj.14757)
Supplement: Supplemental Information 5 [file peerj-11-14757-s005.xlsx]

## Sheet: Sheet3
	V+A+Z	seedling	sapling		A+Z	seedling	sapling		(A+Z)/(V+A+Z)	seedling	sapling
	0	101	146		0	7	8		0	0.06	0.05	Percentage*100
	1	95	132		1	40.85	68.64		1	0.43	0.52
	2	92	135		2	46	82.35		2	0.5	0.61
		SD	SD			SD	SD			SD	SD
		8	12			2	3			0.02	0.03
		9	16			5	7			0.05	0.06
		11	9			6	8			0.06	0.08
