# Supplementary material for: Response of photosynthesis, the xanthophyll cycle, and wax in Japanese yew (Taxus cuspidata L.) seedlings and saplings under high light conditions
Source: PeerJ. 2023 Jan 25;11:e14757. doi: 10.7717/peerj.14757 (PMC9884039; doi:10.7717/peerj.14757)
Supplement: Supplemental Information 6 [file peerj-11-14757-s006.xlsx]

## Sheet: NPQ
							seedling	sapling		SD	SD
						0	0	0		0	0
						30	4.02	2.9		0.14	0.24
						60	4.17	3.05		0.34	0.26
						90	4.04	2.91		0.13	0.31
						120	4.41	3.15		0.22	0.25
