# Supplementary material for: Response of photosynthesis, the xanthophyll cycle, and wax in Japanese yew (Taxus cuspidata L.) seedlings and saplings under high light conditions
Source: PeerJ. 2023 Jan 25;11:e14757. doi: 10.7717/peerj.14757 (PMC9884039; doi:10.7717/peerj.14757)
Supplement: Supplemental Information 7 [file peerj-11-14757-s007.xlsx]

## Sheet: Fv Fm
							Fit
					Figure 1							Figure 2
					wax	wax-
					seedling			SD	SD			sapling			SD	SD
				0	0.831	0.831		0.03	0.04		0	0.841	0.84		0.02	0.03
				30	0.688	0.711		0.02	0.03		30	0.783	0.673		0.03	0.02
				60	0.532	0.5		0.04	0.05		60	0.74	0.623		0.05	0.06
				90	0.489	0.46		0.03	0.04		90	0.72	0.597		0.01	0.05
				120	0.46	0.414		0.02	0.03		120	0.705	0.575		0.04	0.06
				150	0.56	0.53		0.01	0.06		150	0.757	0.632		0.02	0.03
				180	0.657	0.614		0.04	0.03		180	0.82	0.654		0.05	0.05
				210	0.692	0.72		0.02	0.04		210	0.833	0.736		0.03	0.04
