# Supplementary material for: Response of photosynthesis, the xanthophyll cycle, and wax in Japanese yew (Taxus cuspidata L.) seedlings and saplings under high light conditions
Source: PeerJ. 2023 Jan 25;11:e14757. doi: 10.7717/peerj.14757 (PMC9884039; doi:10.7717/peerj.14757)
Supplement: Supplemental Information 8 [file peerj-11-14757-s008.xlsx]

## Sheet: Stomatal conductance
					seedling			SD	SD			sapling			SD	SD
				0	53.9	59.4		1.9	1.2		0	92	133		2.9	1.8
				50	56	62.5		2.1	1.8		50	97	143		3.1	4.1
				100	65.7	66.2		2.5	2.3		100	107	147		4.2	3.9
				200	74.5	76.6		3.1	2.5		200	130	156		5.6	6.6
				400	90.9	94.3		3.6	3.2		400	141	186		5.1	6.1
				800	124.3	128.7		4.2	4.7		800	167.2	206		7.2	8.4
				1000	136.4	135		5.1	5.2		1000	174.2	212		6.3	9.6
				1200	140.9	144.4		6.2	5.4		1200	178.5	222		5.9	9.1
				1500	142.8	144.8		5.1	6.3		1500	180.8	241		8.2	10.6
				1800	146.1	152		4.3	2.1		1800	189	258		8.1	9.4
