# Supplementary material for: Response of photosynthesis, the xanthophyll cycle, and wax in Japanese yew (Taxus cuspidata L.) seedlings and saplings under high light conditions
Source: PeerJ. 2023 Jan 25;11:e14757. doi: 10.7717/peerj.14757 (PMC9884039; doi:10.7717/peerj.14757)
Supplement: Supplemental Information 9 [file peerj-11-14757-s009.xlsx]

## Sheet: Pn
						curve fitting
					Figure 1							Figure 2
					seedling	wax	wax-		SD	SD		sapling	wax	wax-		SD	SD
					0	-0.72	-0.48		0.03	0.05		0	-1.02	-0.4		0.04	0.06
					50	0.3	0.75		0.11	0.12		50	0.52	1.23		0.12	0.11
					100	1.55	2.09		0.15	0.17		100	2.52	2.99		0.14	0.27
					200	3.6	4.6		0.21	0.26		200	5.21	6.43		0.16	0.31
					400	6.28	6.61		0.14	0.42		400	8.09	9.82		0.32	0.55
					800	7.67	8.23		0.22	0.56		800	11.01	12.6		0.36	0.76
					1000	8.07	8.36		0.38	0.59		1000	11.86	13.5		0.49	0.77
					1200	8.2	8.56		0.21	0.39		1200	11.84	13.79		0.29	0.82
					1500	8.12	8.56		0.22	0.61		1500	12.1	14.32		0.21	0.66
					1800	8.16	8.66		0.33	0.52		1800	11.83	14.61		0.32	0.79
