# Supplementary material for: Response of photosynthesis, the xanthophyll cycle, and wax in Japanese yew (Taxus cuspidata L.) seedlings and saplings under high light conditions
Source: PeerJ. 2023 Jan 25;11:e14757. doi: 10.7717/peerj.14757 (PMC9884039; doi:10.7717/peerj.14757)
Supplement: Supplemental Information 10 [file peerj-11-14757-s010.xlsx]

## Sheet: Transpiration
			Figure 1			Fit
											Figure 2
												wax	wax-
			seedling	wax	wax-		SD	SD			sapling			SD	SD
			0	0.72	0.75		0.03	0.04		0	1.243	1.55		0.06	0.07
			50	0.762	0.78		0.04	0.03		50	1.233	1.733		0.07	0.04
			100	0.779	0.85		0.04	0.05		100	1.282	1.92		0.05	0.06
			200	0.82	0.9		0.02	0.06		200	1.417	2.24		0.06	0.08
			400	0.936	0.97		0.03	0.07		400	1.563	2.63		0.09	0.11
			800	1.334	1.36		0.09	0.06		800	2.221	3.12		0.1	0.12
			1000	1.525	1.6		0.11	0.12		1000	2.54	3.4		0.12	0.15
			1200	1.616	1.7		0.08	0.09		1200	2.71	3.59		0.09	0.14
			1500	1.782	1.73		0.09	0.09		1500	2.8	3.74		0.08	0.18
			1800	1.896	2.04		0.11	0.12		1800	2.91	3.85		0.11	0.12
