# Supplementary material for: Response of photosynthesis, the xanthophyll cycle, and wax in Japanese yew (Taxus cuspidata L.) seedlings and saplings under high light conditions
Source: PeerJ. 2023 Jan 25;11:e14757. doi: 10.7717/peerj.14757 (PMC9884039; doi:10.7717/peerj.14757)
Supplement: Supplemental Information 11 [file peerj-11-14757-s011.xlsx]

## Sheet: wax content
					histogram
					seedling	sapling	mg/g		SD	SD
					5.31	15.6			0.67	1.36
					Waxy thickness
