# Supplementary material for: Response of photosynthesis, the xanthophyll cycle, and wax in Japanese yew (Taxus cuspidata L.) seedlings and saplings under high light conditions
Source: PeerJ. 2023 Jan 25;11:e14757. doi: 10.7717/peerj.14757 (PMC9884039; doi:10.7717/peerj.14757)
Supplement: Supplemental Information 12 [file peerj-11-14757-s012.xlsx]

## Sheet: Sheet1
			0	-0.72							sapling	seedling		SD	SD
			50	0.98						Pr	6.4	4.61		0.31	0.22
			100	2.4						Pg	18.6	12.8		0.67	0.56
			200	5.01						Pr/Pg（%）	34	36		1.2	1.5
			400	6.66
			800	7.07
			1000	7.07
			1200	7.3
			1500	7.12										0.344086	0.360156
			1800	7.6
			0.03
			0.11
			0.15		0.04
			0.21		0.12
			0.14		0.14
			0.22		0.16
			0.38		0.32
			0.21		0.36
			0.22		0.49
			0.33		0.29
					0.21
					0.32
