# Supplementary material for: Response of photosynthesis, the xanthophyll cycle, and wax in Japanese yew (Taxus cuspidata L.) seedlings and saplings under high light conditions
Source: PeerJ. 2023 Jan 25;11:e14757. doi: 10.7717/peerj.14757 (PMC9884039; doi:10.7717/peerj.14757)
Supplement: Supplemental Information 14 [file peerj-11-14757-s014.xlsx]

## Sheet: Sheet3
			1900-01-01 08:00:00	700	541	413	140
			1900-01-01 09:00:00	800	720	400	160
			1900-01-01 10:00:00	1160	1052	669	232
			1900-01-01 11:00:00	1330	1072	665	266
			1900-01-01 12:00:00	1600	1360	856	440
			1900-01-01 13:00:00	1500	1210	750	300
			1900-01-01 14:00:00	1300	1105	590	260
			1900-01-01 15:00:00	896	748	541	179.2
			1900-01-01 16:00:00	800	708	374	160
