# Supplementary material for: Response of photosynthesis, the xanthophyll cycle, and wax in Japanese yew (Taxus cuspidata L.) seedlings and saplings under high light conditions
Source: PeerJ. 2023 Jan 25;11:e14757. doi: 10.7717/peerj.14757 (PMC9884039; doi:10.7717/peerj.14757)
Supplement: Supplemental Information 15 — Response of photosynthesis, the xanthophyll cycle, and wax in Japanese yew (Taxus cuspidata L.) seedlings and saplings under high light conditions [file peerj-11-14757-s015.zip › ghx.xls]

## Sheet: Sheet1
			0	-0.72							sapling	seedling		SD	SD
			50	0.98						Pr	6.4	4.61		0.31	0.22
			100	2.4						Pg	18.6	12.8		0.67	0.56
			200	5.01						Pr/Pg（%）	34	36		1.2	1.5
			400	6.66
			800	7.07
			1000	7.07
			1200	7.3
			1500	7.12										0.344086	0.360156
			1800	7.6
			0.03
			0.11
			0.15		0.04
			0.21		0.12
			0.14		0.14
			0.22		0.16
			0.38		0.32
			0.21		0.36
			0.22		0.49
			0.33		0.29
					0.21
					0.32

## Sheet: Sheet3
			1900-01-01 08:00:00	700	541	413	140
			1900-01-01 09:00:00	800	720	400	160
			1900-01-01 10:00:00	1160	1052	669	232
			1900-01-01 11:00:00	1330	1072	665	266
			1900-01-01 12:00:00	1600	1360	856	440
			1900-01-01 13:00:00	1500	1210	750	300
			1900-01-01 14:00:00	1300	1105	590	260
			1900-01-01 15:00:00	896	748	541	179.2
			1900-01-01 16:00:00	800	708	374	160
