# Supplementary material for: Response of photosynthesis, the xanthophyll cycle, and wax in Japanese yew (Taxus cuspidata L.) seedlings and saplings under high light conditions
Source: PeerJ. 2023 Jan 25;11:e14757. doi: 10.7717/peerj.14757 (PMC9884039; doi:10.7717/peerj.14757)
Supplement: Supplemental Information 15 — Response of photosynthesis, the xanthophyll cycle, and wax in Japanese yew (Taxus cuspidata L.) seedlings and saplings under high light conditions [file peerj-11-14757-s015.zip › ZUOTU.xls]

## Sheet: Light response curve
									seedling	sapling		SD	SD
								0	-0.72	-1.02		0.03	0.04
								50	0.3	0.52		0.11	0.12
								100	1.55	2.52		0.15	0.14
								200	3.6	5.21		0.21	0.16
								400	6.28	8.09		0.14	0.32
								800	7.67	11.01		0.22	0.36
								1000	8.07	11.86		0.38	0.49
								1200	8.2	11.84		0.21	0.29
								1500	8.12	12.1		0.22	0.21
								1800	8.16	11.83		0.33	0.32

## Sheet: FvFm
					seedling	sapling		SD	SD
				0	0.841	0.831		0.03	0.02
				30	0.783	0.688		0.02	0.03
				60	0.74	0.532		0.04	0.05
				90	0.72	0.489		0.03	0.01
				120	0.705	0.46		0.02	0.04
				150	0.757	0.56		0.01	0.02
				180	0.82	0.649		0.04	0.05
				210	0.833	0.692		0.02	0.03

## Sheet: psii
							seedling	sapling		SD	SD
						0	0.841	0.831		0.03	0.02
						30	0.657	0.55		0.04	0.04
						60	0.612	0.429		0.04	0.06
						90	0.517	0.387		0.03	0.01
						120	0.483	0.359		0.02	0.05
ii

## Sheet: NPQ
							seedling	sapling		SD	SD
						0	0	0		0	0
						30	4.02	2.9		0.14	0.24
						60	4.17	3.05		0.34	0.26
						90	4.04	2.91		0.13	0.31
						120	4.41	3.15		0.22	0.25

## Sheet: qE
						seedling	sapling		SD	SD
					0	0	0		0	0
					30	2.72	1.7		0.11	0.14
					60	2.87	1.85		0.31	0.16
					90	2.74	1.71		0.1	0.21
					120	3.11	1.95		0.19	0.15

## Sheet: Sheet3
	V+A+Z	seedling	sapling		A+Z	seedling	sapling		(A+Z)/(V+A+Z)	seedling	sapling
	0	101	146		0	7	8		0	0.06	0.05	Percentage*100
	1	95	132		1	40.85	68.64		1	0.43	0.52
	2	92	135		2	46	82.35		2	0.5	0.61
		SD	SD			SD	SD			SD	SD
		8	12			2	3			0.02	0.03
		9	16			5	7			0.05	0.06
		11	9			6	8			0.06	0.08
