# Supplementary material for: Response of photosynthesis, the xanthophyll cycle, and wax in Japanese yew (Taxus cuspidata L.) seedlings and saplings under high light conditions
Source: PeerJ. 2023 Jan 25;11:e14757. doi: 10.7717/peerj.14757 (PMC9884039; doi:10.7717/peerj.14757)
Supplement: Supplemental Information 15 — Response of photosynthesis, the xanthophyll cycle, and wax in Japanese yew (Taxus cuspidata L.) seedlings and saplings under high light conditions [file peerj-11-14757-s015.zip › zuotu2.xls]

## Sheet: Pn
						curve fitting
					Figure 1							Figure 2
					seedling	wax	wax-		SD	SD		sapling	wax	wax-		SD	SD
					0	-0.72	-0.48		0.03	0.05		0	-1.02	-0.4		0.04	0.06
					50	0.3	0.75		0.11	0.12		50	0.52	1.23		0.12	0.11
					100	1.55	2.09		0.15	0.17		100	2.52	2.99		0.14	0.27
					200	3.6	4.6		0.21	0.26		200	5.21	6.43		0.16	0.31
					400	6.28	6.61		0.14	0.42		400	8.09	9.82		0.32	0.55
					800	7.67	8.23		0.22	0.56		800	11.01	12.6		0.36	0.76
					1000	8.07	8.36		0.38	0.59		1000	11.86	13.5		0.49	0.77
					1200	8.2	8.56		0.21	0.39		1200	11.84	13.79		0.29	0.82
					1500	8.12	8.56		0.22	0.61		1500	12.1	14.32		0.21	0.66
					1800	8.16	8.66		0.33	0.52		1800	11.83	14.61		0.32	0.79

## Sheet: Transpiration
			Figure 1			Fit
											Figure 2
												wax	wax-
			seedling	wax	wax-		SD	SD			sapling			SD	SD
			0	0.72	0.75		0.03	0.04		0	1.243	1.55		0.06	0.07
			50	0.762	0.78		0.04	0.03		50	1.233	1.733		0.07	0.04
			100	0.779	0.85		0.04	0.05		100	1.282	1.92		0.05	0.06
			200	0.82	0.9		0.02	0.06		200	1.417	2.24		0.06	0.08
			400	0.936	0.97		0.03	0.07		400	1.563	2.63		0.09	0.11
			800	1.334	1.36		0.09	0.06		800	2.221	3.12		0.1	0.12
			1000	1.525	1.6		0.11	0.12		1000	2.54	3.4		0.12	0.15
			1200	1.616	1.7		0.08	0.09		1200	2.71	3.59		0.09	0.14
			1500	1.782	1.73		0.09	0.09		1500	2.8	3.74		0.08	0.18
			1800	1.896	2.04		0.11	0.12		1800	2.91	3.85		0.11	0.12

## Sheet: Stomatal conductance
					seedling			SD	SD			sapling			SD	SD
				0	53.9	59.4		1.9	1.2		0	92	133		2.9	1.8
				50	56	62.5		2.1	1.8		50	97	143		3.1	4.1
				100	65.7	66.2		2.5	2.3		100	107	147		4.2	3.9
				200	74.5	76.6		3.1	2.5		200	130	156		5.6	6.6
				400	90.9	94.3		3.6	3.2		400	141	186		5.1	6.1
				800	124.3	128.7		4.2	4.7		800	167.2	206		7.2	8.4
				1000	136.4	135		5.1	5.2		1000	174.2	212		6.3	9.6
				1200	140.9	144.4		6.2	5.4		1200	178.5	222		5.9	9.1
				1500	142.8	144.8		5.1	6.3		1500	180.8	241		8.2	10.6
				1800	146.1	152		4.3	2.1		1800	189	258		8.1	9.4

## Sheet: wax content
					histogram
					seedling	sapling	mg/g		SD	SD
					5.31	15.6			0.67	1.36
					Waxy thickness

## Sheet: Fv Fm
							Fit
					Figure 1							Figure 2
					wax	wax-
					seedling			SD	SD			sapling			SD	SD
				0	0.831	0.831		0.03	0.04		0	0.841	0.84		0.02	0.03
				30	0.688	0.711		0.02	0.03		30	0.783	0.673		0.03	0.02
				60	0.532	0.5		0.04	0.05		60	0.74	0.623		0.05	0.06
				90	0.489	0.46		0.03	0.04		90	0.72	0.597		0.01	0.05
				120	0.46	0.414		0.02	0.03		120	0.705	0.575		0.04	0.06
				150	0.56	0.53		0.01	0.06		150	0.757	0.632		0.02	0.03
				180	0.657	0.614		0.04	0.03		180	0.82	0.654		0.05	0.05
				210	0.692	0.72		0.02	0.04		210	0.833	0.736		0.03	0.04
